# Supplementary material for: Regioselective protein oxidative cleavage enabled by enzyme-like recognition of an inorganic metal oxo cluster ligand
Source: Nat Commun. 2023 Jan 30;14:486. doi: 10.1038/s41467-023-36085-z (PMC9887005; doi:10.1038/s41467-023-36085-z)
Supplement: Supplementary file 4 — Source Data [file 41467_2023_36085_MOESM4_ESM.xlsx]

## Sheet: Figure 1
	Figure 1. Silver stained SDS-PAGE gel of the oxidative cleavage of HEWL (0.02 mM) in presence of Asc (1 mM) and CuIIWD or CuSO4 (0.05 mM) at pH 7.4 and 37 °C for 1h.
	Lanes from left to right:
	HEWL/ CuIIWD;
	HEWL/CuSO4/Asc;
	Protein ladder
	HEWL/Asc;
	HEWL/ CuIIWD /Asc;
	HEWL blank

## Sheet: Figure 2
Figure 2. Amount of HEWL (%) cleaved in presence of different concentrations of CuIIWD and Asc
(A) different concentration of CuIIWD (0.005-1.00 mM)	CuWD conc mM	Relative.Quantitiy. of fragments	Average of % HEWL hydrolyzed
	0.005	0.163	16.3
	0.01	0.21	21
	0.02	0.35	35
	0.03	0.473	47.3
	0.05	0.496	49.7
	0.1	0.363	36.3
	0.5	0.32	32
	1	0.266	26.7
(B) different concentration of Asc (0.05-2 mM) and CuIIWD (0.05 mM), at pH 7.4 and 37 °C for 1h.	Asc conc mM	Relative.Quantitiy. of fragments	Average of % HEWL hydrolyzed
	0.05	0	0
	0.1	0	0
	0.5	0.34	34
	1	0.54	54
	2	0.77	77

## Sheet: Figure 3
Figure 3. The appearance of sharp peaks (grey box) on the electron paramagnetic resonance spectroscopy (EPR) spectra of 0.05 mM CuIIWD in presence of 1.00 mM Asc indicates the presence of ascorbyl radical after the addition of Asc to CuIIWD.
Abs	CuIIWD	CuIIWD + HEWL	CuIIWD +Asc	CuIIWD +Asc+HEWL
1899.68	-239	73	366	681
1902.23	-269	367	500	325
1904.77	91	429	456	687
1907.32	-230	44	304	423
1909.86	-233	413	344	664
1912.4	-14	233	148	228
1914.95	47	472	524	663
1917.49	-115	98	385	580
1920.04	-231	119	222	426
1922.58	125	370	605	781
1925.12	-26	550	215	726
1927.67	-38	493	380	512
1930.21	-265	379	374	326
1932.76	28	420	240	378
1935.3	-113	261	539	378
1937.84	-19	-59	-44	22
1940.39	-32	-134	416	538
1942.93	-80	120	496	580
1945.48	-418	358	358	622
1948.02	-265	155	145	247
1950.56	-232	67	440	139
1953.11	-218	149	249	299
1955.65	165	129	302	343
1958.2	241	420	677	707
1960.74	86	370	530	622
1963.28	-81	633	514	532
1965.83	-191	524	342	478
1968.37	-147	362	248	565
1970.92	-139	209	246	205
1973.46	-309	92	238	232
1976	-109	-90	163	50
1978.55	-136	114	341	693
1981.09	-486	77	123	402
1983.64	-78	406	543	368
1986.18	118	91	363	531
1988.72	-237	-55	148	309
1991.27	1	108	210	638
1993.81	-185	-16	204	407
1996.36	-132	142	284	445
1998.9	-93	406	372	636
2001.44	-404	161	465	282
2003.99	-83	238	635	535
2006.53	39	285	483	667
2009.08	-400	135	228	184
2011.62	-60	9	221	290
2014.16	-73	217	-82	471
2016.71	-110	135	322	501
2019.25	-118	237	257	174
2021.8	-210	358	402	212
2024.34	-137	88	213	405
2026.88	-292	-246	75	162
2029.43	-435	-183	223	366
2031.97	-297	-42	69	223
2034.52	-195	67	286	380
2037.06	-118	124	421	526
2039.6	87	390	697	691
2042.15	121	266	401	579
2044.69	-13	60	154	672
2047.24	10	241	360	476
2049.78	168	411	431	556
2052.32	-50	371	332	551
2054.87	-199	286	202	230
2057.41	-52	204	285	209
2059.96	-122	298	148	535
2062.5	-106	260	216	303
2065.04	108	299	471	480
2067.59	28	198	421	495
2070.13	-296	-145	207	608
2072.68	-506	-136	139	355
2075.22	-268	-27	153	356
2077.77	15	338	468	662
2080.31	-207	289	170	403
2082.85	-34	482	200	388
2085.4	-322	124	37	391
2087.94	-83	-74	341	376
2090.49	-13	541	451	686
2093.03	-150	112	366	490
2095.57	-76	180	163	427
2098.12	10	-80	428	298
2100.66	-106	-55	216	242
2103.21	-49	-20	331	249
2105.75	139	296	384	466
2108.29	-63	456	530	533
2110.84	-171	-101	233	375
2113.38	227	215	358	475
2115.93	-135	351	426	483
2118.47	190	397	310	670
2121.01	-77	164	187	544
2123.56	-274	129	320	246
2126.1	-237	-138	185	307
2128.65	249	225	221	530
2131.19	-82	393	319	634
2133.73	-92	365	474	782
2136.28	43	170	147	580
2138.82	173	363	403	556
2141.37	49	110	307	251
2143.91	-5	185	159	383
2146.45	-195	78	-8	318
2149	-49	142	141	396
2151.54	89	231	406	522
2154.09	259	394	343	715
2156.63	216	111	599	373
2159.17	-294	202	372	388
2161.72	-224	-190	110	247
2164.26	-413	-105	146	126
2166.81	-15	285	299	341
2169.35	-242	100	640	300
2171.89	-177	395	545	528
2174.44	-350	-128	177	309
2176.98	-148	-73	-81	190
2179.53	78	153	533	511
2182.07	-104	-219	41	138
2184.61	-150	74	61	298
2187.16	-124	174	689	573
2189.7	137	157	556	650
2192.25	114	412	423	302
2194.79	37	237	376	327
2197.33	-4	316	446	469
2199.88	-146	115	313	616
2202.42	-257	152	-11	-14
2204.97	-160	-278	129	313
2207.51	-260	-41	58	394
2210.05	-268	261	212	221
2212.6	166	453	316	677
2215.14	-128	0	29	288
2217.69	-96	152	481	393
2220.23	-100	342	239	354
2222.77	491	675	481	758
2225.32	158	153	205	-18
2227.86	51	-56	358	-43
2230.41	-151	9	190	306
2232.95	-72	-66	164	169
2235.49	300	314	286	241
2238.04	-117	305	331	237
2240.58	-121	57	97	355
2243.13	-159	-154	-75	-91
2245.67	-50	186	225	359
2248.22	-184	-48	230	125
2250.76	-64	310	134	443
2253.3	1	329	177	400
2255.85	-203	216	168	9
2258.39	-119	47	374	402
2260.94	322	236	492	506
2263.48	-47	165	291	462
2266.02	-64	192	283	598
2268.57	-334	-16	72	287
2271.11	-147	-331	-82	255
2273.66	-64	-74	248	314
2276.2	223	273	593	473
2278.74	296	163	389	263
2281.29	67	144	334	342
2283.83	-195	253	-76	247
2286.38	-25	362	161	260
2288.92	-256	183	234	391
2291.46	-69	490	452	435
2294.01	154	539	597	620
2296.55	247	235	406	838
2299.1	-276	55	-171	60
2301.64	246	289	719	524
2304.18	90	340	193	407
2306.73	-56	152	249	98
2309.27	549	310	635	582
2311.82	392	245	389	362
2314.36	-60	-144	-30	384
2316.9	-235	-218	4	141
2319.45	87	349	292	372
2321.99	160	291	624	515
2324.54	61	206	441	472
2327.08	-212	-109	198	358
2329.62	-491	39	104	351
2332.17	-180	-140	209	160
2334.71	237	443	464	433
2337.26	211	199	484	377
2339.8	-24	82	238	307
2342.34	90	315	95	372
2344.89	-66	3	184	152
2347.43	-113	51	234	422
2349.98	192	365	517	702
2352.52	0	85	123	275
2355.06	61	230	355	633
2357.61	221	274	167	238
2360.15	5	388	561	676
2362.7	267	588	377	669
2365.24	93	-3	252	222
2367.78	-156	342	315	330
2370.33	-132	231	337	425
2372.87	-272	400	119	501
2375.42	-110	56	222	304
2377.96	17	-33	-1	350
2380.5	-189	-302	-54	-100
2383.05	-106	-276	66	23
2385.59	169	50	645	358
2388.14	-41	318	550	626
2390.68	132	56	432	348
2393.22	117	90	324	442
2395.77	-13	110	72	211
2398.31	-297	302	-105	162
2400.86	-153	214	186	251
2403.4	151	238	541	234
2405.94	174	243	436	552
2408.49	324	199	534	285
2411.03	87	369	348	378
2413.58	55	377	225	500
2416.12	-59	348	288	493
2418.66	-90	375	159	245
2421.21	-12	-58	-62	240
2423.75	-208	-169	-117	161
2426.3	-223	-66	260	209
2428.84	-149	-172	294	-234
2431.39	-94	193	255	-18
2433.93	-24	377	296	486
2436.47	268	350	397	448
2439.02	-22	250	211	216
2441.56	-150	208	174	218
2444.11	-73	-11	61	819
2446.65	-30	260	172	165
2449.19	-16	34	62	473
2451.74	-124	-92	127	337
2454.28	39	202	163	241
2456.83	461	473	444	350
2459.37	157	296	333	303
2461.91	137	468	260	306
2464.46	84	134	136	-68
2467	143	66	-173	-101
2469.55	-27	-33	133	31
2472.09	206	395	172	244
2474.63	197	122	126	298
2477.18	177	-174	-100	-96
2479.72	55	-7	185	113
2482.27	59	-29	273	255
2484.81	-36	-12	188	146
2487.35	14	36	103	131
2489.9	-149	31	3	179
2492.44	354	86	142	319
2494.99	10	262	195	454
2497.53	-135	65	172	334
2500.07	64	104	211	461
2502.62	156	140	202	225
2505.16	163	280	306	98
2507.71	265	143	272	109
2510.25	98	180	71	34
2512.79	122	-199	-63	-254
2515.34	278	-130	134	-156
2517.88	-79	-258	-256	-393
2520.43	-101	-262	-72	-101
2522.97	337	225	314	301
2525.51	268	272	331	201
2528.06	65	-237	253	277
2530.6	411	94	80	528
2533.15	268	285	377	527
2535.69	555	199	298	460
2538.23	330	240	263	485
2540.78	484	204	373	504
2543.32	284	246	62	430
2545.87	241	180	69	256
2548.41	-142	19	122	-149
2550.95	-238	-52	83	-212
2553.5	124	-36	-240	-58
2556.04	-96	0	-116	95
2558.59	260	145	-79	533
2561.13	364	-28	-109	256
2563.67	207	38	26	192
2566.22	-111	-165	-59	1
2568.76	208	84	-146	90
2571.31	175	135	86	-191
2573.85	-6	-84	210	24
2576.39	26	-324	-52	-290
2578.94	-116	-183	-211	77
2581.48	125	47	-98	136
2584.03	106	-61	-84	0
2586.57	282	249	-149	227
2589.11	260	289	41	338
2591.66	169	192	147	344
2594.2	301	232	112	508
2596.75	378	378	175	-39
2599.29	144	197	182	449
2601.84	60	7	178	-15
2604.38	45	137	113	106
2606.92	350	136	239	283
2609.47	99	16	244	200
2612.01	81	111	-71	210
2614.56	544	377	35	477
2617.1	424	92	-95	255
2619.64	220	12	-61	506
2622.19	257	429	154	480
2624.73	268	115	264	517
2627.28	-13	285	-15	237
2629.82	127	95	-37	299
2632.36	234	580	727	659
2634.91	34	194	-149	-348
2637.45	166	188	96	18
2640	661	306	161	400
2642.54	308	-58	-228	61
2645.08	360	-137	-41	49
2647.63	189	-47	-17	160
2650.17	407	134	37	170
2652.72	381	316	71	525
2655.26	260	230	97	225
2657.8	344	-24	-70	72
2660.35	371	424	377	393
2662.89	380	278	159	272
2665.44	457	544	348	825
2667.98	526	347	209	770
2670.52	320	429	109	467
2673.07	83	36	-4	502
2675.61	63	509	101	413
2678.16	287	329	46	290
2680.7	153	361	246	249
2683.24	110	182	62	265
2685.79	219	177	213	279
2688.33	376	220	97	558
2690.88	426	365	181	585
2693.42	150	104	261	331
2695.96	391	366	235	290
2698.51	319	196	532	433
2701.05	79	98	68	497
2703.6	137	246	511	645
2706.14	79	295	287	933
2708.68	271	255	731	1097
2711.23	19	70	589	700
2713.77	332	445	856	1264
2716.32	324	296	1098	1252
2718.86	329	162	984	1383
2721.4	254	-39	1058	1284
2723.95	228	130	1419	1346
2726.49	534	281	1523	1510
2729.04	275	492	1481	1634
2731.58	240	138	1176	1581
2734.12	321	497	1321	1622
2736.67	708	612	1205	1573
2739.21	636	613	1082	1444
2741.76	605	789	1128	1243
2744.3	621	546	666	786
2746.84	911	740	1194	1034
2749.39	908	884	576	780
2751.93	952	964	580	916
2754.48	945	1078	688	1117
2757.02	1093	1339	1028	892
2759.56	1050	1273	428	763
2762.11	1321	1279	762	1168
2764.65	1279	1529	856	889
2767.2	990	1411	609	784
2769.74	1070	1224	343	894
2772.29	1216	1219	134	736
2774.83	1229	1329	145	862
2777.37	688	1287	230	328
2779.92	597	751	153	414
2782.46	763	1016	451	954
2785.01	833	912	916	972
2787.55	443	745	236	717
2790.09	614	1306	857	1173
2792.64	767	443	309	640
2795.18	204	497	476	364
2797.73	204	526	343	638
2800.27	47	169	69	527
2802.81	175	322	286	594
2805.36	1	720	453	643
2807.9	187	864	566	940
2810.45	306	686	580	995
2812.99	167	565	671	649
2815.53	75	415	437	423
2818.08	57	347	235	651
2820.62	-64	529	629	1060
2823.17	91	289	446	681
2825.71	104	574	670	983
2828.25	-274	175	261	476
2830.8	-441	86	254	631
2833.34	-180	365	625	760
2835.89	283	496	217	824
2838.43	-16	267	604	673
2840.97	66	252	245	466
2843.52	-206	290	365	470
2846.06	136	219	656	725
2848.61	304	419	519	548
2851.15	90	298	445	760
2853.69	-129	171	496	319
2856.24	-193	143	21	192
2858.78	-138	230	430	556
2861.33	99	608	419	339
2863.87	144	13	400	369
2866.41	175	461	131	608
2868.96	127	94	41	432
2871.5	-180	312	379	693
2874.05	112	532	355	691
2876.59	125	221	322	617
2879.13	-104	231	444	523
2881.68	174	664	585	1059
2884.22	-1	269	778	1070
2886.77	275	455	830	941
2889.31	245	211	690	883
2891.85	-92	-8	436	466
2894.4	34	400	1221	1058
2896.94	421	607	1354	1406
2899.49	272	404	1425	1347
2902.03	167	684	1250	1221
2904.57	-1	246	1052	1250
2907.12	-232	219	945	1303
2909.66	48	461	1256	1305
2912.21	30	356	1074	1254
2914.75	313	678	1230	1429
2917.29	126	91	960	975
2919.84	388	296	993	1083
2922.38	190	554	908	985
2924.93	641	652	832	951
2927.47	591	577	692	765
2930.01	181	620	644	572
2932.56	466	890	669	988
2935.1	297	594	294	15
2937.65	537	902	518	353
2940.19	941	1094	501	341
2942.74	878	1384	443	628
2945.28	1109	871	238	420
2947.82	994	952	233	464
2950.37	1555	1016	130	169
2952.91	1379	1298	481	324
2955.46	1456	1614	469	401
2958	1364	1460	196	263
2960.54	1341	1450	360	365
2963.09	1056	1042	310	154
2965.63	1041	1073	320	292
2968.18	1013	922	396	288
2970.72	812	998	250	373
2973.26	996	803	303	358
2975.81	917	951	347	227
2978.35	616	771	-216	38
2980.9	612	697	330	469
2983.44	533	775	590	543
2985.98	582	682	252	417
2988.53	470	364	113	317
2991.07	775	574	311	332
2993.62	345	381	292	335
2996.16	57	217	372	391
2998.7	568	432	305	387
3001.25	183	517	194	376
3003.79	123	533	144	268
3006.34	186	144	-42	-313
3008.88	177	285	231	184
3011.42	403	80	309	243
3013.97	409	473	338	331
3016.51	195	228	-168	-238
3019.06	192	420	389	236
3021.6	279	273	353	668
3024.14	140	52	281	225
3026.69	379	146	318	362
3029.23	271	98	82	375
3031.78	396	12	178	430
3034.32	513	313	482	606
3036.86	347	68	245	297
3039.41	410	287	573	376
3041.95	495	450	503	261
3044.5	355	126	688	249
3047.04	274	353	628	387
3049.58	483	283	525	482
3052.13	372	891	699	434
3054.67	396	257	600	681
3057.22	151	331	875	666
3059.76	650	393	829	739
3062.3	463	568	467	915
3064.85	222	534	538	740
3067.39	514	668	937	621
3069.94	76	159	798	794
3072.48	320	459	1287	1132
3075.02	474	437	964	1186
3077.57	627	567	1272	1159
3080.11	1001	629	1265	835
3082.66	438	454	668	817
3085.2	377	307	945	971
3087.74	215	499	1008	1028
3090.29	551	728	979	1054
3092.83	543	889	1437	1399
3095.38	673	384	947	997
3097.92	551	749	1122	977
3100.46	605	729	854	1022
3103.01	559	281	423	731
3105.55	771	346	779	688
3108.1	803	799	807	819
3110.64	1152	791	808	630
3113.18	830	1098	813	727
3115.73	1029	1162	554	1004
3118.27	1070	1120	832	748
3120.82	987	1011	786	792
3123.36	1204	1277	994	1052
3125.91	1438	1145	763	762
3128.45	1626	1749	999	970
3130.99	1798	1515	752	987
3133.54	1445	1125	633	347
3136.08	1507	1514	636	638
3138.63	1556	1351	185	505
3141.17	1259	1529	702	629
3143.71	1571	1540	711	721
3146.26	1692	1779	794	840
3148.8	1674	1617	760	1139
3151.35	1392	1851	540	1053
3153.89	1505	1714	666	706
3156.43	1562	1578	626	665
3158.98	1494	1530	485	831
3161.52	1575	1603	602	806
3164.07	1640	1827	936	1077
3166.61	1487	1453	559	877
3169.15	1467	1114	574	513
3171.7	1141	1218	833	915
3174.24	987	1159	760	605
3176.79	879	1161	882	1081
3179.33	1109	1573	1352	1431
3181.87	1348	1513	1531	1491
3184.42	1413	1383	1190	1074
3186.96	927	1287	1042	1146
3189.51	863	1134	1127	920
3192.05	926	1224	1301	1504
3194.59	1211	1478	1227	1321
3197.14	1299	1635	1291	1669
3199.68	1207	1601	1448	1837
3202.23	1132	1430	1363	1536
3204.77	969	1646	994	1644
3207.31	1115	1267	1389	1660
3209.86	1225	1483	1619	1788
3212.4	1424	1866	1809	2101
3214.95	1219	1390	1754	1680
3217.49	1357	2217	1877	2239
3220.03	1712	2011	2057	2078
3222.58	1512	1651	1863	1720
3225.12	1516	1589	2061	2033
3227.67	1631	2110	2523	2541
3230.21	2060	1973	2621	2785
3232.75	2304	1937	2708	2623
3235.3	1996	1753	2660	2735
3237.84	1875	2041	3017	2819
3240.39	2141	2318	3386	3111
3242.93	2140	2001	3578	2811
3245.47	2213	2176	3420	3262
3248.02	2174	2568	3740	3740
3250.56	2430	2186	3934	3774
3253.11	2065	1599	4146	3906
3255.65	2285	2099	4990	4900
3258.19	2058	1736	4893	4843
3260.74	2302	1925	5727	5359
3263.28	2179	2026	5972	5467
3265.83	2280	1624	5023	4740
3268.37	2016	1700	4410	3987
3270.91	1940	1538	3402	2789
3273.46	1719	1166	2396	1970
3276	1431	396	2632	1994
3278.55	1148	351	4172	3837
3281.09	801	156	6221	5495
3283.63	739	-3	6573	5657
3286.18	624	-197	3788	2582
3288.72	449	-622	-1615	-3095
3291.27	180	-498	-6248	-7603
3293.81	144	-591	-7244	-8110
3296.36	369	-320	-4003	-4807
3298.9	265	-356	1476	436
3301.44	382	-162	5883	5141
3303.99	695	-404	8775	7888
3306.53	698	281	9749	8966
3309.08	900	-113	7995	7039
3311.62	754	102	3920	2677
3314.16	505	139	-1960	-3424
3316.71	164	-125	-7874	-9049
3319.25	183	-468	-12420	-13604
3321.8	-598	-591	-14042	-14531
3324.34	-1069	-1462	-12320	-12415
3326.88	-1508	-1509	-8288	-8206
3329.43	-1956	-2202	-4454	-4086
3331.97	-2500	-2961	-1672	-1314
3334.52	-3310	-3310	-483	-77
3337.06	-3711	-3205	452	256
3339.6	-3701	-3634	468	591
3342.15	-3938	-3287	1024	972
3344.69	-3748	-3358	1479	1489
3347.24	-3473	-2627	2042	2171
3349.78	-2755	-2394	2366	2194
3352.32	-2550	-2255	1908	1429
3354.87	-2001	-1487	986	900
3357.41	-1371	-938	-228	-352
3359.96	-1164	-206	-1640	-2101
3362.5	-463	116	-3404	-4081
3365.04	334	572	-5457	-5882
3367.59	868	1077	-7462	-7957
3370.13	1526	1240	-9628	-9950
3372.68	1179	957	-11631	-12118
3375.22	583	752	-12864	-13120
3377.76	449	795	-13274	-14036
3380.31	-10	-64	-13898	-13925
3382.85	-795	-801	-13700	-13384
3385.4	-1562	-1644	-13230	-12949
3387.94	-2267	-2311	-11947	-11779
3390.48	-3267	-3174	-10274	-10229
3393.03	-3925	-3924	-8926	-8183
3395.57	-4936	-5078	-7775	-6897
3398.12	-6149	-5785	-6559	-5819
3400.66	-6816	-6286	-4858	-4683
3403.2	-7672	-7640	-4354	-3796
3405.75	-8704	-8328	-3636	-2968
3408.29	-8962	-8580	-2746	-2432
3410.84	-9640	-8789	-2196	-2047
3413.38	-9787	-8693	-1853	-1608
3415.92	-9477	-9072	-1674	-1716
3418.47	-9385	-8371	-1517	-1155
3421.01	-8882	-8035	-992	-857
3423.56	-8542	-7374	-942	-627
3426.1	-7948	-6840	-813	-815
3428.64	-7125	-6125	-203	-574
3431.19	-6565	-5735	-671	-598
3433.73	-5876	-4958	-346	-744
3436.28	-4969	-4565	-629	-579
3438.82	-4332	-3478	-223	-436
3441.36	-3440	-2721	-318	-263
3443.91	-2870	-2379	-94	-278
3446.45	-2263	-1976	-209	-334
3449	-2160	-1745	-562	-388
3451.54	-1617	-1170	-121	142
3454.08	-1486	-1060	26	-130
3456.63	-1036	-699	-134	-270
3459.17	-807	-353	138	-63
3461.72	-786	-785	-241	-195
3464.26	-560	-312	71	-194
3466.81	-434	-181	179	-238
3469.35	-357	-594	-141	-138
3471.89	-107	72	381	168
3474.44	40	-243	201	-276
3476.98	-100	-108	104	113
3479.53	-327	-248	40	-2
3482.07	-87	-160	26	-246
3484.61	-362	-125	154	-135
3487.16	-167	-226	-78	-152
3489.7	-339	-333	-252	-496
3492.25	-647	1	3	-328
3494.79	-337	-598	-363	-396
3497.33	-106	-182	106	-304
3499.88	-116	104	-180	-71
3502.42	-168	-309	-304	-303
3504.97	-363	-270	-237	-265
3507.51	-133	-272	79	-193
3510.05	95	-203	-18	-169
3512.6	-304	-259	-105	-318
3515.14	-207	-78	30	-211
3517.69	-62	-308	-52	-24
3520.23	64	14	212	24
3522.77	39	31	80	105
3525.32	99	-161	-85	-87
3527.86	-165	-52	-63	-308
3530.41	-24	-63	-355	-452
3532.95	-91	-169	-110	-195
3535.49	-206	-548	-397	-673
3538.04	-451	236	-55	-244
3540.58	-326	34	142	-73
3543.13	-383	-453	-439	-131
3545.67	-519	-62	-61	-144
3548.21	-450	38	-37	-255
3550.76	-371	-131	-63	-202
3553.3	-340	-416	-218	-223
3555.85	-198	-265	146	111
3558.39	-141	-17	114	214
3560.93	-49	-75	-101	34
3563.48	-170	-20	-85	-52
3566.02	110	-270	183	44
3568.57	-256	5	167	-5
3571.11	-145	-343	224	-383
3573.65	194	-328	-308	-362
3576.2	-66	-178	-416	-233
3578.74	-265	-265	-520	-246
3581.29	-217	46	-504	-332
3583.83	-152	2	-284	-83
3586.37	415	193	-189	-195
3588.92	89	-114	-71	-356
3591.46	-32	-327	-172	-182
3594.01	-119	-365	-163	-594
3596.55	-128	-219	-7	-292
3599.09	-324	16	-37	-89
3601.64	-18	-247	-264	-317
3604.18	-128	-564	-279	-480
3606.73	-272	-328	-160	-320
3609.27	-196	-125	-280	-312
3611.81	-90	-185	-197	-367
3614.36	121	52	162	35
3616.9	11	57	-75	-203
3619.45	-325	-215	-266	-219
3621.99	-216	-345	-353	-374
3624.53	-71	-432	-113	-361
3627.08	-54	-401	-222	-544
3629.62	-73	-38	-256	-182
3632.17	-163	-60	9	-370
3634.71	50	-453	-298	-384
3637.26	-423	-73	59	-212
3639.8	127	36	-267	-208
3642.34	14	-449	-44	-197
3644.89	42	-128	410	194
3647.43	-27	106	320	-69
3649.98	-25	-115	143	85
3652.52	151	-229	-182	-264
3655.06	-123	-310	-264	-463
3657.61	-81	176	-50	-287
3660.15	-136	-35	-229	-270
3662.7	-12	-196	-143	-58
3665.24	-144	-109	-67	-289
3667.78	-12	180	61	-187
3670.33	69	-252	50	-84
3672.87	95	-156	-343	-291
3675.42	-86	25	-126	-23
3677.96	172	303	242	-30
3680.5	40	334	30	-171
3683.05	-11	-26	-141	-35
3685.59	270	84	127	-450
3688.14	-91	131	33	-299
3690.68	-16	222	129	24
3693.22	384	45	-91	-67
3695.77	36	-419	-389	-382
3698.31	-271	-67	-194	-407
3700.86	12	-48	-186	-204
3703.4	-116	-310	-441	-508
3705.94	-277	-150	-210	-564
3708.49	-503	-437	-253	-473
3711.03	12	-148	-18	-75
3713.58	330	-307	-96	-211
3716.12	-15	-241	-97	-492
3718.66	-274	-69	-477	-280
3721.21	-78	-184	-256	-195
3723.75	-9	-611	-275	-606
3726.3	-176	94	89	-106
3728.84	111	-176	-288	-143
3731.38	2	-88	36	-132
3733.93	137	-286	-28	-79
3736.47	42	-2	21	-159
3739.02	-87	-296	98	-264
3741.56	-206	59	317	124
3744.1	-14	-39	-12	-418
3746.65	30	97	-206	-460
3749.19	-104	44	-2	-138
3751.74	-81	129	-84	-107
3754.28	71	-378	-284	-480
3756.82	-78	226	144	45
3759.37	-68	-154	-282	-177
3761.91	-270	62	-228	-227
3764.46	-43	-185	-53	-495
3767	3	167	29	-180
3769.54	262	-152	-342	-147
3772.09	-148	256	-63	-305
3774.63	-347	-301	-205	-407
3777.18	-188	-314	-162	-368
3779.72	11	39	-1	-42
3782.26	-68	-426	-98	-378
3784.81	-78	-56	-71	-308
3787.35	133	-265	34	-383
3789.9	203	-203	-80	-97
3792.44	199	-351	-277	-276
3794.98	-484	-148	-297	-232
3797.53	-17	-203	-398	-432
3800.07	-329	-152	-286	-408
3802.62	-186	97	-397	-392
3805.16	-30	59	165	65
3807.7	330	-44	-322	-435
3810.25	-20	171	-253	-229
3812.79	-173	-244	-276	-490
3815.34	-206	-249	-254	-517
3817.88	-59	-62	-200	-280
3820.43	-62	33	153	-103
3822.97	108	51	54	62
3825.51	414	285	74	134
3828.06	123	-34	-280	-297
3830.6	-95	-378	-390	-318
3833.15	-193	-264	-431	-557
3835.69	-200	166	-459	-653
3838.23	-27	170	-391	-359
3840.78	63	-201	-324	-417
3843.32	37	86	-195	-557
3845.87	-193	-392	-632	-246
3848.41	-383	93	-352	-63
3850.95	-4	-112	-311	-264
3853.5	164	-488	-270	-414
3856.04	-207	-109	-155	-377
3858.59	-109	71	-416	-515
3861.13	-229	-54	-226	-354
3863.67	-6	-70	-269	-161
3866.22	-146	-194	-41	-433
3868.76	-200	-190	-128	-231
3871.31	79	-258	-296	-223
3873.85	176	247	196	226
3876.39	263	-125	-116	-313
3878.94	295	34	19	38
3881.48	370	-33	-184	115
3884.03	141	-130	-439	-325
3886.57	-11	172	-19	86
3889.11	391	-161	-22	24
3891.66	176	-85	-97	-153
3894.2	197	-186	-366	-424
3896.75	9	130	-126	-258
3899.29	175	-346	-214	-805
3901.83	-274	-255	43	-432
3904.38	-21	92	80	-124
3906.92	258	-30	113	-26
3909.47	66	-76	-56	2
3912.01	234	-134	-471	-407
3914.55	-471	-425	-153	-423
3917.1	-192	-328	-135	-310
3919.64	237	292	-79	-33
3922.19	77	-22	94	-430
3924.73	-86	-191	-115	-432
3927.27	-55	-78	-301	-709
3929.82	-413	-563	-299	-582
3932.36	-352	-75	-276	-269
3934.91	-53	65	-350	-55
3937.45	229	-115	-175	-282
3939.99	236	51	-194	-87
3942.54	236	158	-55	-382
3945.08	-110	-675	-351	-427
3947.63	-84	-295	-286	-180
3950.17	163	-24	-243	-25
3952.71	261	-49	-557	-132
3955.26	-136	-252	-278	-306
3957.8	52	-198	-270	-428
3960.35	83	210	-153	-325
3962.89	-28	-241	-374	-453
3965.43	-360	-404	-1	-322
3967.98	133	-216	-238	-466
3970.52	219	-651	-397	-451
3973.07	-63	-69	-5	-203
3975.61	147	-451	-246	-486
3978.15	85	-140	-293	-418
3980.7	60	280	-136	53
3983.24	259	-345	-372	-331
3985.79	78	386	134	-208
3988.33	368	-97	116	-238
3990.88	-48	123	-202	-179
3993.42	195	111	-1	-353
3995.96	85	-439	-402	-655
3998.51	-118	-440	-208	-504
4001.05	3	86	36	-223
4003.6	203	-61	-81	-41
4006.14	251	-42	-162	-169
4008.68	29	-242	-79	-392
4011.23	43	-373	-428	-442
4013.77	-126	2	-25	-167
4016.32	60	-2	-222	-316
4018.86	-53	-65	-404	-398
4021.4	-55	202	-233	-100
4023.95	-249	-125	-377	-442
4026.49	-78	-284	-261	-633
4029.04	-233	-429	-462	-480
4031.58	-352	-508	-468	-680
4034.12	-214	-50	-226	-390
4036.67	232	-30	-180	-239
4039.21	56	-234	-244	-361
4041.76	304	-145	-208	-794
4044.3	-33	-196	-510	-431
4046.84	126	-183	-396	-539
4049.39	4	-475	-353	-452
4051.93	-226	-270	-342	-786
4054.48	54	-218	-267	-327
4057.02	296	-317	-298	-185
4059.56	225	-241	-156	-764
4062.11	182	-481	-255	-582
4064.65	82	-57	216	-217
4067.2	111	-187	-243	-359
4069.74	-139	-232	-578	-545
4072.28	26	-176	-704	-626
4074.83	101	3	-152	-288
4077.37	163	-95	-275	-434
4079.92	-150	2	-266	-434
4082.46	158	124	19	-118
4085	172	-22	-390	-521
4087.55	63	-43	-359	-552
4090.09	282	22	-135	-181
4092.64	245	-603	-333	-488
4095.18	-194	159	-96	-165
4097.72	361	-280	-95	-494
4100.27	-15	-253	39	-222
4102.81	275	-609	-239	-418
4105.36	169	-314	-293	-362
4107.9	92	-572	-300	-383
4110.44	-66	-542	-268	-420
4112.99	30	-190	-116	-351
4115.53	45	-83	-358	-473
4118.08	-86	-6	93	-434
4120.62	204	-1	-297	-308
4123.16	292	72	-217	-303
4125.71	271	-193	-170	-251
4128.25	139	-364	-479	-74
4130.8	10	80	-413	-110
4133.34	223	-289	-554	-328
4135.88	29	6	-520	-208
4138.43	-182	-360	-548	-478
4140.97	12	-104	-610	-458
4143.52	157	-450	-707	-676
4146.06	-27	-424	-600	-599
4148.6	109	-181	-243	-558
4151.15	182	210	-9	-225
4153.69	597	33	-305	-306
4156.24	54	-433	-280	-236
4158.78	-66	-507	-660	-485
4161.33	-46	-324	-364	-439
4163.87	216	-540	-740	-506
4166.41	-85	-179	-369	-380
4168.96	-11	-611	-586	-848
4171.5	-214	-453	-605	-458
4174.05	-95	-253	-398	-839
4176.59	-252	-182	-265	-241
4179.13	130	-373	-270	-425
4181.68	232	-248	-208	-359
4184.22	148	-19	-262	-278
4186.77	162	-161	-483	-722
4189.31	-131	-3	-21	-230
4191.85	599	94	73	-175
4194.4	470	-38	-312	-441
4196.94	116	-252	-507	-557
4199.49	-240	-39	-393	-481
4202.03	46	-98	-518	-792
4204.57	157	1	53	-118
4207.12	451	-90	-383	-479
4209.66	212	-26	-57	-406
4212.21	99	-444	-219	-741
4214.75	-111	-239	-291	-464
4217.29	253	-163	-547	-449
4219.84	48	-237	-223	-289
4222.38	345	-382	-377	-541
4224.93	119	-134	-696	-490
4227.47	-11	61	-563	-621
4230.01	83	2	-237	-518
4232.56	-35	-19	-375	-409
4235.1	-64	-202	-367	-426
4237.65	10	-390	-4	-308
4240.19	225	-531	-725	-779
4242.73	-319	-182	-608	-276
4245.28	-52	115	-236	212
4247.82	181	-119	-305	-341
4250.37	227	-429	-239	-350
4252.91	73	-446	-351	-264
4255.45	210	158	-83	181
4258	553	125	157	-136
4260.54	253	-362	-480	-380
4263.09	89	-128	-629	-441
4265.63	27	-31	-565	-342
4268.17	85	-104	-808	-572
4270.72	38	-364	-432	-399
4273.26	173	-247	-475	-685
4275.81	4	-18	-428	-289
4278.35	211	-74	-55	-293
4280.89	228	43	-379	-258
4283.44	246	-208	-181	-330
4285.98	186	-317	-509	-556
4288.53	217	-416	-483	-310
4291.07	53	68	-800	-598
4293.61	38	312	-394	-497
4296.16	311	-68	-204	-460
4298.7	105	-442	-455	-710
4301.25	-58	-167	-156	-280
4303.79	319	-139	-189	-291
4306.33	176	-379	-233	-543
4308.88	-123	-233	-489	-576
4311.42	114	-213	-547	-465
4313.97	51	-495	-974	-996
4316.51	38	-258	-405	-509
4319.05	178	-39	-311	-381
4321.6	238	-123	-335	-374
4324.14	232	155	-357	-222
4326.69	304	93	-401	49
4329.23	314	104	-369	-182
4331.78	325	92	-1	-105
4334.32	445	57	-159	-56
4336.86	272	-144	-299	-494
4339.41	31	11	-179	-454
4341.95	225	-405	-272	-635
4344.5	179	-56	147	-73
4347.04	325	-312	-277	-384
4349.58	120	-14	-364	-532
4352.13	294	160	-269	-444
4354.67	336	-111	-485	-614
4357.22	109	-487	-427	-466
4359.76	20	-551	-405	-760
4362.3	80	-309	-611	-379
4364.85	197	90	-164	-426
4367.39	397	-36	-132	-406
4369.94	530	-282	-455	-649
4372.48	-85	-375	-383	-647
4375.02	-33	-446	-539	-395
4377.57	-279	-304	-272	-322
4380.11	59	-171	-166	-199
4382.66	110	118	-53	74
4385.2	463	-317	-340	-618
4387.74	27	-429	-537	-631
4390.29	148	158	-441	-361
4392.83	216	-343	-345	-527
4395.38	243	-611	-578	-633
4397.92	-130	-173	-547	-526
4400.46	-95	-48	-600	-631
4403.01	-24	-92	-338	-494
4405.55	127	-570	-514	-500
4408.1	171	-197	-486	-194
4410.64	379	-119	-256	-170
4413.18	218	-12	-130	-280
4415.73	377	104	-338	-157
4418.27	545	-194	-662	-414
4420.82	400	-548	-819	-563
4423.36	154	-248	-542	-567
4425.9	244	80	-222	-220
4428.45	519	-255	-329	-534
4430.99	361	-268	-678	-641
4433.54	213	-178	-73	-384
4436.08	226	303	-140	-4
4438.62	400	232	-121	20
4441.17	406	70	-420	-208
4443.71	225	-108	-381	-596
4446.26	37	-237	-648	-506
4448.8	203	-564	-659	-643
4451.34	175	-382	-699	-794
4453.89	154	-214	-159	-321
4456.43	240	-263	-615	-666
4458.98	174	52	-375	-471
4461.52	106	173	-333	-154
4464.06	345	-329	-543	-452
4466.61	-2	-234	-546	-421
4469.15	269	-123	-246	-460
4471.7	369	-432	-287	-562
4474.24	147	-522	-225	-557
4476.78	154	-300	-656	-582
4479.33	94	-332	-226	-470
4481.87	223	-250	-386	-99
4484.42	159	-301	-570	-621
4486.96	112	-530	-731	-695
4489.5	165	-334	-668	-831
4492.05	111	-274	-479	-427
4494.59	50	-257	-636	-455
4497.14	231	-437	-602	-563
4499.68	216	114	-413	-695
4502.23	334	872	826	473

## Sheet: Supp. Figure 1
	Supp. Figure 1. Silver stained SDS-PAGE gels of the cleavage of HEWL (0.02 mM) in presence of CuIIWD, a2WD or CuSO4 (0.05 mM/), Asc (1 mM), at pH 7.4 and 37 °C for 1h. Red arrows indicate the produced protein fragments.
	Lanes from left to right:
	PL;
	HEWL blank;
	HEWL/ CuIIWD /Asc;
	HEWL/a2WD/Asc; HEWL/a2WD/CuSO4/Asc; HEWL/a2WD/Asc;
	HEWL/ CuIIWD /Asc

## Sheet: Supp. Figure 2
	Supp. Figure 2. Coomassie stained SDS-PAGE gel of the cleavage of HEWL (0.02 mM) in presence of CuIIWD and Asc at pH 7.4 and 37 °C for 1h
	Lanes from left to right:
	HEWL blank;
	PL;
	HEWL/ CuIIWD /Asc 0 min;
	HEWL/ CuIIWD /Asc 30 min;
	HEWL/ CuIIWD /Asc 60 min;
	HEWL/ CuIIWD /Asc 90 min;
	HEWL/ CuIIWD /Asc 120 min;
	HEWL/ CuIIWD /Asc 180 min;

## Sheet: Supp. Figure 3
	Supp. Figure 3. Silver stained SDS-PAGE gels of HEWL (0.02mM) cleavage in presence of Asc (1 mM) and different concentration of CuIIWD (0.005-1.00 mM), at pH 7.4 and 37 °C for 1h.
	Lanes from left to right:
	PL;
	HEWL/ 0.03 mM CuIIWD /Asc;
	HEWL/ 0.05 mM CuIIWD /Asc;
	HEWL/ 0.10 mM CuIIWD /Asc;
	HEWL/ 0.50 mM CuIIWD /Asc;
	HEWL/ 1.00 mM CuIIWD /Asc;
	HEWL blank

## Sheet: Supp. Figure 4
	Supp. Figure 4. Silver stained SDS-PAGE gel of HEWL (0.02 mM) cleavage in presence of CuIIWD (0.05 mM) and different concentrations of Asc (0.05-2.00 mM), at pH 7.4 and 37 °C for 1h.
	Lanes from left to right:
	PL;
	HEWL/ CuIIWD;
	HEWL/ CuIIWD /0.05 mM Asc;
	HEWL/ CuIIWD /0.10 mM Asc;
	HEWL/ CuIIWD /1.00 mM Asc;
	HEWL/ CuIIWD /2.00 mM Asc;
	HEWL blank incubated for 6 days at 37 °C

## Sheet: Supp. Figure 5
	Supp. Figure 5. Silver stained SDS-PAGE gel of HEWL (0.02 mM) cleavage in presence of CuIIWD (0.05 mM) and Asc (1mM), at different pH values at 37 °C for 1h. (45, 73 and 28 are the % of HEWL cleaved).
	Lanes from left to right:
	HEWL blank pH 7.5
	HEWL/ CuIIWD /Asc pH 7.5;
	PL;
	HEWL blank pH 5;
	HEWL/ CuIIWD /Asc pH 5;
	HEWL blank pH 8.5;
	HEWL/ CuIIWD /Asc pH 8.5;

## Sheet: Supp. Figure 6
	Supp. Figure 6. Silver stained SDS-PAGE gel of HEWL (0.02 mM) cleavage in presence of CuIIWD (0.05 mM), Asc (1.00 mM) and inhibitors (1.00 mM), at pH 7.4 and 37 °C for 1h.
	Lanes from left to right:
	HEWL blank;
	HEWL/ CuIIWD /Asc;
	PL;
	HEWL/ CuIIWD /TU/Asc;
	HEWL/ CuIIWD /His/Asc;
	HEWL/ CuIIWD /EDTA/Asc;
	HEWL/ CuIIWD /GSH/Asc

## Sheet: Supp. Figure 8
	Supp. Figure 8. Silver stained SDS-PAGE gel of HEWL (0.02 mM) cleavage in presence of CuIIWD or ZrIVK (0.05 mM), Asc (1.00 mM), at pH 7.4 and 37 °C for 1h.
	Lanes from left to right:
	HEWL blank;
	HEWL/CuIIWD/Asc;
	PL;
	HEWL/ZrIVK/Asc;
	HEWL/ CuIIWD /ZrIVK/Asc;
	HEWL/ CuIIWD /Asc;
	HEWL/ CuIIWD /Asc;
	PL

[truncated: 14 more sheets: Supp. Figure 9, Supp. Figure 10, Supp. Figure 11, Supp. Figure 12, Supp. Figure 13, Supp. Figure 14, Supp. Figure 18, Supp. Figure 19-A, Supp. Figure 19-B, Supp. Figure 19-C, Supp. Figure 19-D, Supp. Figure 19-E, Supp. Figure 19-F, Supp. Figure 21]
